# Supplementary material for: Perfluorinated Ionomer Dispersion Preparation: Autoclaving vs. High-Pressure Homogenizing
Source: Membranes (Basel). 2026 Feb 26;16(3):83. doi: 10.3390/membranes16030083 (PMC13027717; doi:10.3390/membranes16030083)
Supplement: Supplementary file 1 [file membranes-16-00083-s001.zip]

Archive with 1 entries (1 files):
- membranes-4099939-supplementary.pdf
